# Supplementary material for: Novel HCN1 Mutations Associated With Epilepsy and Impacts on Neuronal Excitability
Source: Front Mol Neurosci. 2022 Jun 30;15:870182. doi: 10.3389/fnmol.2022.870182 (PMC9280081; doi:10.3389/fnmol.2022.870182)
Supplement: Supplementary file 2 [file Table_1.xlsx]

## Sheet: Sheet1
	Supplementary table 1	Genetic data of novel cases with HCN1 variants
	Patients	Patient 1	Patient 2	Patient 3	Patient 4	Patient 5
	Gender	F	F	F	F	M
	age at study	11 m	1 y	2 y	2 y	7 y
	Mutation	c.719A>G	c.1138A>T	c.1184C>G	c.2128-2129dup	c.1715T>C
		p.E240G	p.I380F	p.A395G	p.S710Rfs*71	p.V572A
		de novo	de novo	de novo	de novo	Paternal inherited
	GnoMad	none	none	none	none	none
	SIFT	tolerant	damaging	damaging	-	damaging
	Provean	deleterious	deleterious	deleterious	-	deleterious
	Amino acid conservation (orthologs)	conserved	conserved	conserved	conserved	conserved
	Amino acid conservation (paralogs)	conserved	conserved	conserved	conserved	conserved
	ACMG	LP (PS2+PM1+PM2+PP3)	P (PS1+PS2+PM1+PM2+PP3)	LP(PS2+PM1+PM2+PP3)	P(PVS1+PS2+PM2)	LP (PM1+ PM2+PP3)
