# Supplementary material for: Novel HCN1 Mutations Associated With Epilepsy and Impacts on Neuronal Excitability
Source: Front Mol Neurosci. 2022 Jun 30;15:870182. doi: 10.3389/fnmol.2022.870182 (PMC9280081; doi:10.3389/fnmol.2022.870182)
Supplement: Supplementary file 3 [file Table_2.xlsx]

## Sheet: Sheet1
Supplementary table 2 Genetic and clinical features of reported and novel cases
Protein	Domain	Inheritance	Age of aeizure onset < 1y	Sex	Fever sensitivity	Seizure types	Status epilepticus	Death	ID	ASD	developmental delay	AEDS	Microenceohaly	EEG at follow-up	MRI	Functional validation	References
p.Ser100Phe	N	de novo	Yes	F	Yes	Febrile seizures, clonic seizures, tonic-clonic seizures, atypical absences, focal seizures, myoclonic seizures	No	No	Moderate	Yes	Yes	LTG, CLB, VPA, PB	NA	Generalized spike waves	Normal	GOF, V1/2↑，tact↓，tdeact↑	Nava, 2014
p.Met153Ile	S1	de novo	Yes	F	Yes	Focal seizures, tonic-clonic seizures	No	No	Mild	NA	NA	VPA+STP+CLB	NA	Multifocal paroxysmal activity, diffuse paroxysmal activity	Normal	GOF, V1/2↑，tact↓，tdeact↑	Marini, 2018
p.Met153Ile	S1	de novo	Yes	M	No	Tonic-clonic seizures, focal seizures	No	No	Normal	NA	Yes	LEV, CLB, OXC, ZNS	NA	Bifrontal sharply contoured rhythmic theta	Normal	GOF, V1/2↑，tact↓，tdeact↑	Marini, 2018
p.Leu157Val	S1	de novo	No	M	Yes	Febrile seizures, myoclonus,generalized tonic-clonic seizures	No	No	Normal	NA	NA	VPA	NA	Generalized sharp-waves, prevalent on the bilateral anterior regions	Normal	LOF and GOF, current densities↓, V1/2↑, tact↓, tdeact↑	Bonzanni, 2018
p.Glu240Gly	S3-S4	de novo	Yes	F	Yes	Generalized tonic-clonic seizures	No	No	Normal	No	No	VPA	No	Multifocal spike-waves	Normal	GOF, V1/2↑	Novel
p.Met243Arg	S3-S4	de novo	No	F	Yes	Febrile seizures, afebrile tonic-clonic seizures, absence	No	No	Moderate	No	NA	VPA, LTG	NA	Normal	Normal	LOF, current densities↓	Marini, 2018
p.Met243Arg	S3-S4	de novo	Yes	F	Yes	Febrile seizures	No	No	Normal	No	Yes	VPA	NA	Normal	Normal	LOF, current densities↓	Marini, 2018
p.Ser272Pro	S4	de novo	Yes	F	Yes	Febrile seizures, clonic seizures, focal seizures, absences	Yes	No	Severe	Yes	Yes	VPA, CLB, STP	NA	Multifocal spikes, slowing background	Normal	LOF, current densities↓	Nava, 2014
p.His279Tyr	S4	de novo	No	M	Yes	Febrile seizures, clonic seizures, tonic-clonic seizures, absences, myoclonic seizures	No	No	Mild	No	Yes	ETX, LTG	NA	Multifocal epileptic discharges with frontocentral maximum	Normal	GOF, V1/2↑，tdeact↑	Nava, 2014
p.Arg297Thr	S5	de novo	Yes	F	Yes	Febrile seizures, focal seizures, absences	Yes	No	Moderate/severe	Yes	Yes	VPA, CLB, STP, TPM, ZNS, LEV, LTG, KD, VNS	NA	Frontal synchronous spike and wave with activation during sleep	Normal	LOF, current densities↓	Nava, 2014
p.Met305Leu	S5	de novo	Yes	F	Yes	Tonic-clonic seizures	No	No	Mild DD	No	Yes	CLN+ TPM+VPA	Yes	Normal	Normal	LOF, current densities↓	Marini, 2018
p.Met305Leu	S5	de novo	Yes	F	Yes	Tonic-clonic seizures, tonic seizures, focal seizures, clonic seizures	No	No	Severe ID	No	Yes	STP, VPA, TPM, KD	Yes	Diffuse slowing of the background, no definite paroxysmal activity	small calvarium, large cerebellum compared to the cerebrum, incomplete myelination	LOF, current densities↓	Marini, 2018
p.Cys329Ser	S5-S6	inherited	Yes	F	Yes	Febrile or afebrile seizures Tonic-clonic seizures	No	No	Normal	No	NA	CBZ	NA	NA	NA	LOF, current densities↓	Marini, 2018
p.Cys329Ser	S5-S6	inherited	No	F	Yes	Febrile seizures	No	No	Normal	No	NA	VPA	NA	NA	NA	LOF, current densities↓	Marini, 2018
p.Cys329Ser	S5-S6	inherited	No	F	No	Tonic-clonic seizures without fever	Yes	No	Normal	No	NA	VPA	NA	Normal	Normal	LOF, current densities↓	Marini, 2018
p.Cys329Ser	S5-S6	inherited	Yes	M	Yes	Febrile tonic-clonic seizures	No	No	Mild ID	No	NA	VPA	NA	Normal	Normal	LOF, current densities↓	Marini, 2018
p.Cys329Ser	S5-S6	inherited	No	F	Yes	Febrile seizures	No	No	Normal	No	NA	CBZ	NA	Normal	Normal CT scan	LOF, current densities↓	Marini, 2018
p.Ile380Phe	S6	de novo	Yes	F	No	Tonic asymmetric, prolonged cyanosis	Yes	Yes	Moderate ID	No	Yes	VPA/LEV/NZP	No	Multifocal spike-waves, Migrating focal seizures	Normal	LOF, current densities↓	Novel
p.Gly391Asp	S6	de novo	Yes	M	No	Tonic or clonic seizures asymmetric, prolonged apnoea and cyanosis	No	Yes	Severe ID	NA	NA	PB, PHT, VPA, ACTH, Ketamine, Propofol, Tiopetone, CLN, Midazolam, CLB, GVG, LEV, Parampanel, Lorazepam, CBZ, TPM	Yes	Multifocal paroxysmal activity, Ictal: Migrating focal seizures with shifting paroxysmal activity	Mild, diffuse white matter hyperintensity	LOF, current densities↓	Marini, 2018
p.Gly391Asp	S6	de novo	Yes	M	No	Similar but with cyanosis	No	Yes	Severe ID	NA	NA	PB, LEV, GVG, CBZ, VPA, Pyridoxine, TPM, Midazolam, Tiopental, LTG, PHT, LCM, KD, Steroides, RFN Perampanel	NA	Multifocal paroxysmal activity	Severe atrophy mainly fronto temporal	LOF, current densities↓	Marini, 2018
p.Gly391Ser	S6	de novo	Yes	F	Yes	Febrile seizures, afebrile tonic-clonic seizures, focal seizures	No	No	Normal	No	NA	VPA	NA	Normal	NA	GOF, V1/2↑	Marini, 2018
p.Gly391Ser	S6	de novo	Yes	M	Yes	focal seizures, tonic-clonic seizures	No	No	Mild ID	No	NA	LEV	NA	Bilateral occipital paroxysmal activity	Normal	GOF, V1/2↑	Marini, 2018
p.Gly391Cys	S6	de novo	Yes	F	NA	Tonic-clonic seizures, focal seizures, absence, myoclonic seizures	No	No	Moderate ID	Yes	Yes	-	NA	NA	NA	LOF，V1/2↓	Marini, 2018
p.Ala395Gly	C	de novo	Yes	F	Yes	Generalized tonic-clonic seizures	Yes	No	moderate ID	No		VPA, LTG, CLB	No	Multifocal spike-waves	Normal	LOF, current densities↓	Novel
p.Ile397Leu	C	de novo	Yes	M	Yes	Myoclonic-atonic seizures, focal seizures, tonic-clonic seizures	No	No	Severe ID	Yes	Yes	Primidone, TPM, VPA, LTG, CLN, sultiam, PHT, LEV, pregabalin	NA	Focal and generalized epileptiform discharges	Normal (age 8 y last)	GOF, V1/2↑	Marini, 2018
p.Ser399Pro	C	de novo	Yes	M	Yes	Tonic-clonic seizures with apnoea	No	No	Severe ID	NA	NA	VPA and TPM	NA	Multifocal and generalised paroxysmal activity	Normal	LOF, current densities↓	Marini, 2018
p.Asp401His	C	de novo	Yes	F	Yes	Febrile seizures, tonic-clonic seizures, absences, focal, myoclonic seizures	Yes	No	Moderate/severe	Yes	Yes	VPA, CLB, TPM	NA	Polyspike waves	Normal	GOF, current densities↑, V1/2↑, tact↓, tdeact↑	Nava, 2014
p.Val414Met	C	inherited	No	F	Yes	Febrile seizures, febrile and afebrile tonic-clonic seizures	No	No	Borderline	NA	NA	VPA	NA	Fast activity	Normal	GOF, V1/2↑, tact↓,	Marini, 2018
p.Val414Met	C	inherited	No	F	Yes	Febrile seizures	No	No	Borderline	NA	NA	No	NA	Rare focal paroxysmal activity, fast activity	Normal	GOF, V1/2↑, tact↓,	Marini, 2018
p.Val414Met	C	inherited	No	M	Yes	Febrile seizures	No	No	Normal	NA	NA	No	NA	NA	NA	GOF, V1/2↑, tact↓,	Marini, 2018
p.Val572Ala	C	inherited	No	M	Yes	Generalized tonic-clonic seizures	No	No	Mild	No	Yes	VPA/OXC/LEV	No	Generalized background slowing, bi-occipital spike-waves and spike-slow waves	Normal	GOF, V1/2↑, tact↓, tdeact↑	Novel
p.Arg590Gln	C	de novo	No	M	No	Absence, single tonic-clonic seizures	No	No	Normal	No	NA	VPA + ESM, LEV, ZNS,LTG, TPM	NA	3 Hz generalized spike and wave	Normal	LOF, current densities↓, V1/2↓	Marini, 2018
p.S710Rfs*71	C	de novo	Yes	F	No	Paroxysmal paralysis, focal seizures	No	No	Normal	No	No	OXC	No	Slow background activity, diffused fast waves in occipital regions	Normal	LOF and GOF, V1/2↓,tact↓	Novel
Abbreviations: Y = year; M = month; LTG = lamotrigine; CLB = clobazam; VPA = sodium valproate; PB = phenobarbital; TPM = topiramate; CBZ = carbamazepine; LCM; STP = stiripentol; OXC = oxcarbazepine; ZNS = zonisamide; GVG = vigabatrin; ESM = ethosuximide; KD = ketogenic diet; ETX = ethosuximide; PHT = phenytoin; CLN; ACTH = adrenocorticotropic hormone; LEV = levetiracetam; NZP = nitrazepam; ACZ = …
