# Supplementary material for: Novel HCN1 Mutations Associated With Epilepsy and Impacts on Neuronal Excitability
Source: Front Mol Neurosci. 2022 Jun 30;15:870182. doi: 10.3389/fnmol.2022.870182 (PMC9280081; doi:10.3389/fnmol.2022.870182)
Supplement: Supplementary file 4 [file Table_3.XLSX]

## Sheet: Sheet1
Supplementary table 3 Slow time constants for HCN1 channels
	Activation time constant t2
	Voltage	WT （n=12）	E240G（n=12）
	-130 mV	210.20 ± 33.75	122.00 ± 21.60*
	-120 mV	233.60 ± 35.97	139.60 ± 18.90*
	-110 mV	292.40 ± 42.72	131.50 ± 21.60*
	-100 mV	328.40 ± 26.73	198.70 ± 34.50*
	-90 mV	382.20 ± 30.19	210.50 ± 29.90*
	-80 mV	546.80 ± 52.68	244.50 ± 33.20*
	* significantly different (P<0.05) in comparison with WT group
	Activation time constant t2
	Voltage	WT (n=12)	WT/E240G (n=17)	WT/I380F（n=14)	WT/A395G (n=15)
	-130 mV	159.52 ± 9.16	119.52 ± 13.71*	174.30 ± 15.40	160.15 ± 17.75
	-120 mV	258.33 ± 22.21	129.88 ±11.7*	238.31 ± 15.30	162.63 ± 12.54*
	-110 mV	261.29 ± 20.23	160.00 ± 12.39*	270.23 ± 23.22	183.34 ± 17.39*
	-100 mV	292.79 ± 24.99	179.21 ± 13.26*	279.20 ± 28.33	220.29 ± 19.30*
	-90 mV	330.70 ± 43.90	234.02 ± 14.06*	331.63 ± 26.12	215.95 ± 18.32*
	-80 mV	438.83 ± 57.28	313.22 ± 28.52	396.79 ± 23.07	288.89 ± 24.66*
	Activation time constant t2
	Voltage	WT0.5 (n=15)	S710Rfs*71 (n=16)	WT/S710Rfs*71 (n=6)
	-130 mV	125.14 ± 12.65	79.07 ± 4.82*	139.74 ± 35.51
	-120 mV	141.05 ± 20.00	100.82 ± 7.55	137.79 ± 22.55
	-110 mV	145.70 ± 13.84	108.93 ± 6.21*	153.20 ± 19.53
	-100 mV	212.55 ± 25.59	138.87 ± 8.40*	180.37 ± 28.18
	-90 mV	267.38 ± 27.88	175.78 ± 9.17*	239.46 ± 39.27
	-80 mV	290.93 ± 31.55	239.82 ± 26.21	321.49 ± 37.44
	Activation time constant t2
	Voltage	WT0.5 (n=11)	V572A (n=8)	WT/V572A (n=14)
	-130 mV	241.40 ± 17.22	111.08 ± 14.24*	257.73 ± 18.99
	-120 mV	256.30 ± 17.46	128.61 ± 14.84*	299.72 ± 17.00
	-110 mV	332.50 ± 43.00	179.54 ± 21.44*	377.53 ± 37.18
	-100 mV	378.80 ± 25.60	187.30 ± 27.53*	414.02 ± 42.84
	-90 mV	479.00 ± 31.11	226.62 ± 29.03*	492.56 ± 37.30
	-80 mV	529.20 ± 64.93	308.62 ± 33.78*	577.81 ± 50.16
	Deactivation time constant t2
		WT（n=11）	E240G（n=13）
	t2 (ms)	130.48 ± 19.19	126.49 ± 19.04
	Deactivation time constant t2
		WT（n=14）	WT/E240G（n=16）	WT/I380F（n=9）	WT/A395G（n=15）
	t2 (ms)	140.5 ± 12.20	136.64 ± 13.35	146.56 ± 32.18	113.51 ± 7.46
	Deactivation time constant t2
		WT（n=11）	S710Rfs*71 (n=16）	WT/S710Rfs*71 (n=6)
	t2 (ms)	42.36 ± 2.87	34.52 ± 3.10	44.95 ± 10.73
	Deactivation time constant t2
		WT（n=9）	V572A（n=9）	WT/V572A（n=12）
	t2 (ms)	110.09 ± 14.14	92.75 ± 13.44	90.08 ± 6.99
